# Supplementary material for: Map of Enteropathogenic Escherichia coli Targets Mitochondria and Triggers DRP-1-Mediated Mitochondrial Fission and Cell Apoptosis in Bovine Mastitis
Source: Int J Mol Sci. 2022 Apr 28;23(9):4907. doi: 10.3390/ijms23094907 (PMC9105652; doi:10.3390/ijms23094907)
Supplement: Supplementary file 1 [file ijms-23-04907-s001.zip]

Archive with 1 entries (1 files):
- ijms-1703493-supplementary.pdf
